# Supplementary material for: Self-Reported Practices in Opioid Management of Chronic Noncancer Pain: An Updated Survey of Canadian Family Physicians
Source: J Clin Med. 2020 Oct 14;9(10):3304. doi: 10.3390/jcm9103304 (PMC7602479; doi:10.3390/jcm9103304)
Supplement: Supplementary file 1 [file jcm-09-03304-s001.zip]

Archive with 4 entries (3 files):
- jcm-912519-supplementary materials/
- jcm-912519-supplementary materials/jcm-912519-Supplementary-table & figure.pdf
- jcm-912519-supplementary materials/Supplementary Materials S1 - Survey of Canadian Family Physicians about treatment of patients with chronic pain.pdf
- jcm-912519-supplementary materials/Supplementary Materials S2 - Sondage aupres des medecins de famille canadiens.pdf
